# Supplementary material for: Enriched binocular experience followed by sleep optimally restores binocular visual cortical responses in a mouse model of amblyopia
Source: Commun Biol. 2023 Apr 13;6:408. doi: 10.1038/s42003-023-04798-y (PMC10102075; doi:10.1038/s42003-023-04798-y)
Supplement: Supplementary file 4 — Supplementary Data 1 [file 42003_2023_4798_MOESM4_ESM.xlsx]

## Sheet: Fig 1c
Group	1	2	3	4	5	6	7
NR	14.8649	27.027	31.982	15.7658	7.20721	1.8018	1.35135
MD	1.2605	5.04202	7.56302	17.6471	33.6135	23.5294	11.3445
BR	16.9565	20.4348	30	19.5652	8.26087	2.17391	2.6087
RO	5.06912	9.67742	23.5023	22.5806	21.1982	8.75576	9.21659

## Sheet: Fig 1d-e, g-h
Fig 1d	NR	MD	BR	RO		Fig 1e	NR	MD	BR	RO		Fig 1g	NR	MD	BR	RO		Fig 1h	NR	MD	BR	RO
	0.920732	-0.06121	0.411454	0.352572			0.744898	0.375758	0.687943	0.353175			0.920732	-0.06121	0.411454	0.352572			0.593267	-0.51492	0.459201	0.985125
	0.415304	-0.54761	0.287824	0.447457			0.770833	0.289242	0.597701	0.598039			0.415304	-0.54761	0.287824	0.447457			0.540648	-0.85588	0.064304	0.345444
	0.45317	-0.80974	0.145249	0.285222			0.609091	0.306667	0.640152	0.495614			0.45317	-0.80974	0.145249	0.285222			0.114035	-0.61311	0.042741	0.372897
	0.3765	-0.67317	0.06036	0.286708			0.70614	0.415399	0.724806	0.447712			0.3765	-0.67317	0.06036	0.286708			0.6095	-0.45433	0.329041	0.206873
	0.30346	-0.57066	0.057276	0.236006			0.649306	0.336241	0.74359	0.530864			0.30346	-0.57066	0.057276	0.236006			0.396401	0.089879	-0.9527	0.450657
	0.280023	-0.71955	0.155033	0.28058									0.280023	-0.71955	0.155033	0.28058			0.846844	0.488453	0.593267	-0.79671
	0.970293	-0.44129	0.303198	0.292135									0.970293	-0.44129	0.303198	0.292135			0.091954	0.57961	0.417008	-0.93184
	0.233888	-0.06936	0.07183	0.196908									0.233888	-0.06936	0.07183	0.196908			0.475058	0.675563	0.040547	0.03485
	1	-0.90565	0.107625	0.235508									0.953763	-0.90565	0.107625	0.235508			0.950274	-0.22847	0.294754	0.289688
	1	-0.39928	0.318199	0.222204									1	-0.39928	0.318199	0.222204			0.426744	-0.15842	0.243078	0.253258
	0.42	-0.71283	0.323189	0.239628									0.42	-0.71283	0.323189	0.239628			0.424759	-0.60325	0.272449	-1.3e-05
	0.639461	-0.41126	0.141926	-0.08208									0.639461	-0.41126	0.141926	-0.08208			0.922386	-0.57656	0.020315	0.272703
	0.264153	-0.93903	0.058504	0.289925									0.264153	-0.93903	0.058504	0.289925			0.47367	-0.58403	-0.03039	-0.64678
	0.297562	0.268862	0.108905	0.01986									0.297562	0.268862	0.108905	0.01986			0.659572	-0.53654	0.177658	0.449475
	0.539395	0.237842	0.166661	0.136853									0.539395	0.237842	0.166661	0.136853			0.422929	-0.61287	-0.03139	1
	0.336938	-0.9685	0.070507	-0.62278									0.336938	-0.9685	0.070507	-0.62278			0.31129	-0.42545	0.036672	0.152261
	0.979799	0.14893	0.2918	-0.80234									0.979799	0.14893	0.2918	-0.80234			0.505846	-0.45324	-0.19341	-0.03761
	0.209775	0.340637	0.103611	-0.69649									0.209775	0.340637	0.103611	-0.69649			0.34674	-0.52134	-0.20604	0.272632
	-0.17054	-0.23594	-0.00617	-0.82383									-0.17054	-0.23594	-0.00617	-0.82383			0.720049	-0.24209	-0.41358	0.118074
	-0.5	0.686393	0.09836	-0.70615									-0.5	0.686393	0.09836	-0.70615			0.562205	-0.20776	0.061151	0.544036
	0.547188	-0.54889	-0.07198	-0.63779									0.547188	-0.54889	-0.07198	-0.63779			0.52437	-0.10662	0.491749	0.169492
	0.65216	-0.42068	0.177984	-0.93427									0.65216	-0.42068	0.177984	-0.93427			0.665973	-0.16616	0.300962	0.313859
	-0.20868	-0.59679	0.145266	-0.67441									-0.20868	-0.59679	0.145266	-0.67441			0.01083	-0.20548	0.448699	-0.24008
	0.571429	-0.36189	-0.03788	-0.37317									0.571429	-0.36189	-0.03788	-0.37317			0.293183	-0.29854	0.212406	-0.18026
	0.361605	0.705408	0.846149	-0.57647									0.361605	0.705408	0.846149	-0.57647			0.645256	0.221132	0.244927	-0.38422
	0.666653	-0.97849	0.809511	-0.94992									0.666653	-0.97849	0.809511	-0.94992			0.462354	-0.89896	0.428093	-0.41047
	0.68754	-0.72916	0.714322	-0.83146									0.68754	-0.72916	0.714322	-0.83146			0.168536	-0.46834	0.564135	-0.45309
	0.619101	-0.11768	0.444374	-0.75554									0.619101	-0.11768	0.444374	-0.75554			0.042939	-0.23546	0.567767	-0.69134
	-0.49996	-0.51115	0.846163	-0.85365									-0.49996	-0.51115	0.846163	-0.85365			0.37932	-0.722	0.681607	0.0063
	0.047608	0.811823	1	-0.58972									0.047608	0.811823	1	-0.58972			-0.22293	-0.044	0.094781	-0.33861
	0.636364	-0.81482	0.571399	-0.91304									0.636364	-0.81482	0.571399	-0.91304			-0.05603	-0.04627	0.740141	0.17174
	1	-0.88	0.66666	-0.93985									1	-0.88	0.66666	-0.93985			-0.3329	0.171705	0.443259	-0.02607
	1	0.078394	0.538453	-0.97436									1	0.078394	0.538453	-0.97436			-0.25392	0.013798	0.50046	0.015559
	1	0.428517	0.800007	-0.98571									1	0.428517	0.800007	-0.98571			-0.40624	-0.25404	-0.04627	-0.24524
	1	-0.39684	0.600025	0.173122									1	-0.39684	0.600025	0.173122			0.536236	-0.51973		-0.00589
	1	0.595221	1	0.321626									1	0.595221	1	0.321626			0.972189	-0.9836		-0.27197
	0.433156	-1	0.666688	0.379074									0.433156	-1	0.666688	0.379074			0.087004	-0.10183		-0.3544
	0.483972	-1	0.666628	-0.14904									0.483972	-1	0.666628	-0.14904			0.315437	0.262162		-0.56802
	0.473204	-0.04761	0.600048	0.243578									0.473204	-0.04761	0.600048	0.243578			0.097183	-0.49744		-0.76828
	0.371114	0.506444	0.500037	0.282597									0.371114	0.506444	0.500037	0.282597			0.034482	-0.47529		0.500502
	0.607658	0.809501	0.333345	0.301104									0.607658	0.809501	0.333345	0.301104			0.036595	-0.61597		0.484477
	0.531692	-3.8e-05	4.98e-05	0.61904									0.531692	-3.8e-05	4.98e-05	0.61904			0.036407	-0.38997		0.587698
	0.349627	-6.7e-05	1	-0.02072									0.349627	-6.7e-05	1	-0.02072			0.021233	-0.05034
	0.97006	0.499995	0.116187	0.392395									0.97006	0.499995	0.116187	0.392395			-1.9e-05	-0.394
	0.363571	-1	-0.0238	0.294163									0.363571	-1	-0.0238	0.294163			0.428559	-0.64966
	0.292724	-0.32394	0.486101	0.321473									0.292724	-0.32394	0.486101	0.321473			-0.2509	0.101313
	0.518464	-0.24159	0.371919	-0.10205									0.518464	-0.24159	0.371919	-0.10205			0.775004
	0.514438	-0.35483	0.36548	0.160762									0.514438	-0.35483	0.36548	0.160762
	0.230764	-0.48844	0.338461	0.41861									0.230764	-0.48844	0.338461	0.41861
	0.487175	-0.34811	-0.17927	-0.09776									0.487175	-0.34811	-0.17927	-0.09776
	0.471444	-0.51319	0.108803	0.367094									0.471444	-0.51319	0.108803	0.367094
	0.245443	0.020122	0.841769	0.259242									0.245443	0.020122	0.841769	0.259242
	0.447054	-0.54532	-0.35137	0.209864									0.447054	-0.54532	-0.35137	0.209864
	0.417214	-0.52203	-0.37364	0.382342									0.417214	-0.52203	-0.37364	0.382342
	0.414904	-0.6279	0.324273	0.343788									0.414904	-0.6279	0.324273	0.343788
	0.505827	-0.34979	0.612668	-0.65281									0.505827	-0.34979	0.612668	-0.65281
	0.71431	0.152175	0.639876	0.225924									0.71431	0.152175	0.639876	0.225924
	0.470574	-0.40705	0.854165	0.307687									0.470574	-0.40705	0.854165	0.307687
	-0.03484	-0.41353	0.843375	-0.80686									-0.03484	-0.41353	0.843375	-0.80686
	0.237275	0.012993	0.819284	4.95e-05									0.237275	0.012993	0.819284	4.95e-05
	0.558977	-0.55852	-0.26903	0.750003									0.558977	-0.55852	-0.26903	0.750003
	-0.1789	-0.59862	0.604955	0.333311									-0.1789	-0.59862	0.604955	0.333311
	0.101914	-0.15442	0.421996	0.767324									0.101914	-0.15442	0.421996	0.767324
	0.732885	-0.2659	0.169088	0.496037									0.732885	-0.2659	0.169088	0.496037
	-0.00843	-0.53384	0.218367	-0.31699									-0.00843	-0.53384	0.218367	-0.31699
	0.965812	-0.16667	0.257178	-0.12607									0.965812	-0.16667	0.257178	-0.12607
	0.61764	-0.42	-0.1787	0.842281									0.61764	-0.42	-0.1787	0.842281
	0.878259	-0.63856	0.314246	-0.21006									0.878259	-0.63856	0.314246	-0.21006
	-0.50258	-0.39176	0.717961	0.007727									-0.50258	-0.39176	0.717961	0.007727
	0.212511	-0.06666	-0.57051	-0.21758									0.212511	-0.06666	-0.57051	-0.21758
	0.021169	-0.53044	0.97015	0.428623									0.021169	-0.53044	0.97015	0.428623
	-0.23515	-0.3261	0.699993	0.558811									-0.23515	-0.3261	0.699993	0.558811
	0.597568	-0.30001	0.43754	0.777783									0.597568	-0.30001	0.43754	0.777783
	-0.16606	-0.17333	-0.46987	-0.14291									-0.16606	-0.17333	-0.46987	-0.14291
	-0.17451	-0.26155	-0.50577	0.647034									-0.17451	-0.26155	-0.50577	0.647034
	0.706428	-0.5	-0.33331	0.149978									0.706428	-0.5	-0.33331	0.149978
	-0.35021	-0.34691	0.381807	-1.4e-05									-0.35021	-0.34691	0.381807	-1.4e-05
	0.181853	-0.29411	-0.70857	-0.2917									0.181853	-0.29411	-0.70857	-0.2917
	0.181775	-0.08105	0.51517	0.14288									0.181775	-0.08105	0.51517	0.14288
	0.098955	-0.3	0.199992	-0.2									0.098955	-0.3	0.199992	-0.2
	0.470597	-0.36842	0.416687	-0.863									0.470597	-0.36842	0.416687	-0.863
	0.392862	-0.12501	-0.67675	-0.52942									0.392862	-0.12501	-0.67675	-0.52942
	0.28818	-0.40271	0.384632	-0.86363									0.28818	-0.40271	0.384632	-0.86363
	-0.0323	-0.21901	0.384648	-1									-0.0323	-0.21901	0.384648	-1
	0.234094	-0.36681	0.384647	-0.19104									0.234094	-0.36681	0.384647	-0.19104
	0.288882	-0.4529	1	-0.35941									0.288882	-0.4529	1	-0.35941
	0.318142	-0.28234	-0.8983	-0.0612									0.318142	-0.28234	-0.8983	-0.0612
	0.500022	-0.79998	1	-0.10418									0.500022	-0.79998	1	-0.10418
	0.470636	-0.47122	0.500008	-0.29471									0.470636	-0.47122	0.500008	-0.29471
	0.263222	-0.22857	0.315355	0.043905									0.263222	-0.22857	0.315355	0.043905
	0.294105	0.058429	0.912001	-0.0433									0.294105	0.058429	0.912001	-0.0433
	0.235275	-0.33636	0.367346	-0.10124									0.235275	-0.33636	0.367346	-0.10124
	0.481509	-0.27716	0.318258	-0.11208									0.481509	-0.27716	0.318258	-0.11208
	-0.2	-0.36503	0.122715	-0.10446									-0.2	-0.36503	0.122715	-0.10446
	0.090921	-0.59437	0.28148	-0.12667									0.090921	-0.59437	0.28148	-0.12667
	1	-0.94545	0.096891	-0.14017									1	-0.94545	0.096891	-0.14017
	0.090847	-0.13766	0.265126	-0.28568									0.090847	-0.13766	0.265126	-0.28568
	-0.95152	0.072979	-0.18354	-0.07121									-0.95152	0.072979	-0.18354	-0.07121
	0.500004	0.005538	-0.20309	-0.50003									0.500004	0.005538	-0.20309	-0.50003
	0.200005	-0.70532	0.866657	-0.12974									0.200005	-0.70532	0.866657	-0.12974
	1	0.030354	0.522128	0.023237									1	0.030354	0.522128	0.023237
	-0.02784	-0.57997	-0.14578	0.141417									-0.02784	-0.57997	-0.14578	0.141417
	0.908394	-0.01311	0.234282	0.016878									0.908394	-0.01311	0.234282	0.016878
	-0.01015	-0.24791	-0.22728	-0.2173									-0.01015	-0.24791	-0.22728	-0.2173
	0.557347	-0.02931	-0.22868	-0.07769									0.557347	-0.02931	-0.22868	-0.07769
	1	-0.24336	-0.18729	-0.1785									1	-0.24336	-0.18729	-0.1785
	0.377777	-0.19304	-0.07933	-0.26192									0.377777	-0.19304	-0.07933	-0.26192
	0.0843	-0.86305	0.734682	-0.19772									0.0843	-0.86305	0.734682	-0.19772
	0.23946	0.298908	0.973331	-0.22582									0.23946	0.298908	0.973331	-0.22582
	0.264693	-0.78786	0.333343	-0.48783									0.264693	-0.78786	0.333343	-0.48783
	-0.81134	-0.34934	0.404773	-0.22504									-0.81134	-0.34934	0.404773	-0.22504
	-0.3621	-0.80394	0.656254	-0.46421									-0.3621	-0.80394	0.656254	-0.46421
	0.636367	-0.64284	0.599991	-0.37256									0.636367	-0.64284	0.599991	-0.37256
	0.739133	-0.90477	0.408418	0.722229									0.739133	-0.90477	0.408418	0.722229
	-0.13042	-0.57462	1	-0.65001									-0.13042	-0.57462	1	-0.65001
	0.78945	-1	0.857141	-0.36174									0.78945	-1	0.857141	-0.36174
	0.545402	-0.44823	0.093717	0.018892									0.545402	-0.44823	0.093717	0.018892
	0.249957	-0.21429	-0.05887	-0.37149									0.249957	-0.21429	-0.05887	-0.37149
	0.333333	0.111062	0.550001	-0.02328									0.333333	0.111062	0.550001	-0.02328
	0.857121	-0.30425	0.611086	-0.61901									0.857121	-0.30425	0.611086	-0.61901
	0.04344	-1	0.020362	0.68314									0.04344	-1	0.020362	0.68314
	0.294078	0.312557	0.199968	-1.9e-05									0.294078	0.312557	0.199968	-1.9e-05
	0.818196	-0.06662	0.121969	0.294055									0.818196	-0.06662	0.121969	0.294055
	0.538461	0.714316	0.024339	0.22217									0.538461	0.714316	0.024339	0.22217
	0.333298	0.548239	0.030307	0.428545									0.333298	0.548239	0.030307	0.428545
	0.384556	-1	-0.21217	0.971013									0.384556	-1	-0.21217	0.971013
	0.555546	-1	1	-0.87693									0.555546	-1	1	-0.87693
	0.666656	-1	-0.79999	-0.65199									0.666656	-1	-0.79999	-0.65199
	1	0.333311	0.620872	-0.26523									1	0.333311	0.620872	-0.26523
	1	-0.47647	0.437244	0.139669									1	-0.47647	0.437244	0.139669
	-0.50002	-0.6897	0.211368	-0.08559									-0.50002	-0.6897	0.211368	-0.08559
	0.200065	0.016852	0.943325	-0.82805									0.200065	0.016852	0.943325	-0.82805
	-0.86664	-0.15696	0.594259	-0.24686									-0.86664	-0.15696	0.594259	-0.24686
	1	-0.22239	0.165791	0.520698									1	-0.22239	0.165791	0.520698
	0.52237	-0.20672	0.686457	-0.40002									0.52237	-0.20672	0.686457	-0.40002
	0.216993	-0.10902	0.152523	0.205263									0.216993	-0.10902	0.152523	0.205263
	0.16334	0.002309	0.23329	0.48636									0.16334	0.002309	0.23329	0.48636
	0.10913	-0.04979	0.505999	0.56995									0.10913	-0.04979	0.505999	0.56995
	0.126622	-0.10197	0.904762	0.553196									0.126622	-0.10197	0.904762	0.553196
	0.041103	-0.72676	0.802586	0.334655									0.041103	-0.72676	0.802586	0.334655
	0.574266	0.186117	0.878171	0.558502									0.574266	0.186117	0.878171	0.558502
	-0.26759	0.264574	0.614042	-0.23958									-0.26759	0.264574	0.614042	-0.23958
	0.581641	0.161464	0.978379	-0.19552									0.581641	0.161464	0.978379	-0.19552
	0.049308	-0.05993	0.9875	-0.33333									0.049308	-0.05993	0.9875	-0.33333
	0.458343	-0.00485	0.663175	0.076416									0.458343	-0.00485	0.663175	0.076416
	-0.02368	0.248989	0.880794	0.586489									-0.02368	0.248989	0.880794	0.586489
	0.168129	-0.38881	0.253344	-0.34272									0.168129	-0.38881	0.253344	-0.34272
	0.2927	-0.17068	0.122386	0.590754									0.2927	-0.17068	0.122386	0.590754
	0.733339	-0.75601	0.233796	-0.21213									0.733339	-0.75601	0.233796	-0.21213
	0.750005	0.500037	1	0.608548									0.750005	0.500037	1	0.608548
	0.625004	-0.36674	0.220801	-0.31036									0.625004	-0.36674	0.220801	-0.31036
	0.272732	-0.44675	0.565225	0.015753									0.272732	-0.44675	0.565225	0.015753
	0.478257	-0.57129	1	-0.19999									0.478257	-0.57129	1	-0.19999
	0.434788	-0.04913	0.236641	-0.39245									0.434788	-0.04913	0.236641	-0.39245
	0.421058	-0.33315	0.425738	0.329256									0.421058	-0.33315	0.425738	0.329256
	0.190436	-0.25932	0.029893	-0.16581									0.190436	-0.25932	0.029893	-0.16581
	-0.40742	0.317027	1	-0.37107									-0.40742	0.317027	1	-0.37107
	0.235312	0.82225	0.90909	-0.15852									0.235312	0.82225	0.90909	-0.15852
	0.151526	-0.43721	0.252517	-0.22352									0.151526	-0.43721	0.252517	-0.22352
	-0.02854	-0.66617	0.434779	-0.00521									-0.02854	-0.66617	0.434779	-0.00521
	0.307639	-0.08038	1	-0.24661									0.307639	-0.08038	1	-0.24661
	0.103521	-0.21012	0.250006	-0.10563									0.103521	-0.21012	0.250006	-0.10563
	0.875004	-0.43945	-0.07999	-0.20867									0.875004	-0.43945	-0.07999	-0.20867
	-0.04343	-0.32061	-0.38456	0.705257									-0.04343	-0.32061	-0.38456	0.705257
	0.222227	-0.26051	-0.9	-0.17398									0.222227	-0.26051	-0.9	-0.17398
	1	-0.38179	-0.91304	-0.1064									1	-0.38179	-0.91304	-0.1064
	0.55556	-0.43389	0.596397	-0.11815									0.55556	-0.43389	0.596397	-0.11815
	0.428586	-0.82111	0.860146	-0.3247									0.428586	-0.82111	0.860146	-0.3247
	-0.09099	-0.5948	0.799961	0.370068									-0.09099	-0.5948	0.799961	0.370068
	0.333327	-0.37817	0.110544	0.67256									0.333327	-0.37817	0.110544	0.67256
	0.20004	-0.17968	0.636381	0.963039									0.20004	-0.17968	0.636381	0.963039
	0.199922	-0.18764	0.311233	0.100005									0.199922	-0.18764	0.311233	0.100005
	0.333344	-0.20408	0.71264	0.966174									0.333344	-0.20408	0.71264	0.966174
	1	-0.2114	0.471582	0.974136									1	-0.2114	0.471582	0.974136
	1	-0.40966	0.170008	0.944067									1	-0.40966	0.170008	0.944067
	0.593267	-0.53228	0.772938	0.985125										-0.53228	0.772938
	0.540648	-0.72777	0.595481	0.345444										-0.72777	0.595481
	0.114035	-0.14175	0.421317	0.372897										-0.14175	0.421317
	0.6095	-0.28496	0.418955	0.206873										-0.28496	0.418955
	0.396401	-0.13819	0.343663	0.450657										-0.13819	0.343663
	0.846844	-0.37845	0.506677	-0.79671										-0.37845	0.506677
	0.091954	0.354801	-0.04454	-0.93184										0.354801	-0.04454
	0.475058	-0.50648	0.614282	0.03485										-0.50648	0.614282
	0.950274	-0.69997	0.836367	0.289688										-0.69997	0.836367
	0.426744	-0.29024	0.381271	0.253258										-0.29024	0.381271
	0.424759	-0.72218	0.559978	-1.3e-05										-0.72218	0.559978
	0.922386	-0.06355	0.861112	0.272703										-0.06355	0.861112
	0.47367	-0.15927	0.78787	-0.64678										-0.15927	0.78787
	0.659572	-0.76592	-0.303	0.449475										-0.76592	-0.303
	0.422929	-0.62495	0.205857	1										-0.62495	0.205857
	0.31129	0.561241	-0.40501	0.152261										0.561241	-0.40501
	0.505846	0.186126	1	-0.03761										0.186126	1
	0.34674	-0.51492	0.666674	0.272632											0.666674
	0.720049	-0.85588	0.125042	0.118074											0.125042
	0.562205	-0.61311	-0.42106	0.544036											-0.42106
	0.52437	-0.45433	-1	0.169492											-1
	0.665973	0.089879	0.459201	0.313859
	0.01083	0.488453	0.064304	-0.24008
	0.293183	0.57961	0.042741	-0.18026
	0.645256	0.675563	0.329041	-0.38422
	0.462354	-0.22847	-0.9527	-0.41047
	0.168536	-0.15842	0.593267	-0.45309
	0.042939	-0.60325	0.417008	-0.69134
	0.37932	-0.57656	0.040547	0.0063
	-0.22293	-0.58403	0.294754	-0.33861
	-0.05603	-0.53654	0.243078	0.17174
	-0.3329	-0.61287	0.272449	-0.02607
	-0.25392	-0.42545	0.020315	0.015559
	-0.40624	-0.45324	-0.03039	-0.24524
	0.536236	-0.52134	0.177658	-0.00589
	0.972189	-0.24209	-0.03139	-0.27197
	0.087004	-0.20776	0.036672	-0.3544
	0.315437	-0.10662	-0.19341	-0.56802
	0.097183	-0.16616	-0.20604	-0.76828
	0.034482	-0.20548	-0.41358	0.500502
	0.036595	-0.29854	0.061151	0.484477
	0.036407	0.221132	0.491749	0.587698
	0.021233	-0.89896	0.300962
	-1.9e-05	-0.46834	0.448699
	0.428559	-0.23546	0.212406
	-0.2509	-0.722	0.244927
	0.775004	-0.044	0.428093
		-0.04627	0.564135
		0.171705	0.567767
		0.013798	0.681607
		-0.25404	0.094781
		-0.51973	0.740141
		-0.9836	0.443259
		-0.10183	0.50046
		0.262162	-0.04627
		-0.49744
		-0.47529
		-0.61597
		-0.38997
		-0.05034
		-0.394
		-0.64966
		0.101313

## Sheet: Fig 2ab
Fig 2a	NR	MD	BR	RO		Fig 2b	Layers 2/3	NR	MD	BR	RO		Layer 4	NR	MD	BR	RO		Layers 5/6	NR	MD	BR	RO
	4.96812	0.986084	2.14697	0.661565				4.96812	0.986084	2.14697	0.661565			0.948875	1.43535	0.099865	0.024967			1.89893	1.67264	0.062416	0.187241
	2.04993	0.037449	3.08322	0.062414				2.04993	0.037449	3.08322	0.062414			1.87278	2.34663	2.0972	0.4244			6.54224	0.836351	2.05949	4.44384
	2.09986	0.249663	2.23415	0.961225				2.09986	0.249663	2.23415	0.961225			0.049934	2.96955	0.012482	0.099862			3.52013	0.274606	2.60901	3.25818
	3.17077	0.748925	2.42158	0.386953				3.17077	0.748925	2.42158	0.386953			7.86411	0.474348	2.0223	2.88343			2.02497	2.85864	2.03452	3.43295
	3.54509	0.848833	0.037449	0.112344				3.54509	0.848833	0.037449	0.112344			0.424486	0.898711	0.024966	2.42155			2.22469	0.037449	0.149792	3.67013
	4.27462	2.02222	0.049933	0.012483				4.27462	2.02222	0.049933	0.012483			3.34537	1.19829	2.08461	2.78381			5.19294	5.65402	2.33426	7.32778
	1.2982	0.848833	0.087382	0.262137				1.2982	0.848833	0.087382	0.262137			0.674184	0.723942	2.0972	6.01702			2.02497	0.037447	2.17199	1.36062
	2.60858	0.024963	2.52131	2.60878				2.60858	0.024963	2.52131	2.60878			2.44674	0.349489	2.00971	0.287102			1.82388	0.861263	2.07207	0.674106
	7.70094	0.374462	0.012483	3.33275				7.70094	0.374462	0.012483	3.33275			0.04994	1.78489	2.82123	0.049931			0.312067	0.748877	1.72268	0.262152
	3.07039	0.34952	0.124832	0.19972				3.07039	0.34952	0.124832	0.19972			3.62062	2.34657	2.37165	0.13731			1.81003	0.986084	2.15942	0.524274
	2.69639	1.75999	2.17199	0.262137				2.69639	1.75999	2.17199	0.262137			5.7289	0.386935	1.73505	0.162283			2.39673	0.012483	1.58536	2.45891
	1.68514	0.823826	2.18431	0.224689				1.68514	0.823826	2.18431	0.224689			0.798801	0.386944	0.11235	0.636562			5.87868	0.312052	0.162257	0.536782
	3.17075	1.57276	0.224697	0.486826				3.17075	1.57276	0.224697	0.486826			1.33568	0.736424	0.149775	1.09853			4.11882	0.06241	0.237144	4.90534
	0.04993	3.3702	0.062409	1.53545				0.04993	3.3702	0.062409	1.53545			1.29805	1.04851	0.124832	0.674099			3.58212	1.57274	0.137306	2.05975
	3.15823	0.374453	0.11235	2.20927				3.15823	0.374453	0.11235	2.20927			4.81777	3.40765	0.062413	0.049926			6.87718	3.35776	0.299585	0.237183
	3.2082	0.149785	1.32306	0.748906				3.2082	0.149785	1.32306	0.748906			1.71017	0.337008	0.636569	0.761483			1.53541	0.024966	0.312067	0.811416
	0.03745	1.49783	4.34365	0.611607				0.03745	1.49783	4.34365	0.611607			0.19973	1.4604	6.65277	2.42146			6.92841	0.686514	6.40313	0.087383
	1.16094	1.95964	0.361971	0.312044				1.16094	1.95964	0.361971	0.312044			2.87101	1.14853	4.00679	0.212193			0.374531	0.474289	0.836277	2.1219
	0.012483	0.087375	0.212206	0.823797				0.012483	0.087375	0.212206	0.823797			5.30539	3.29544	1.79755	2.18431			4.107	0.237159	0.86124	3.20802
	0.262132	3.12052	0.536756	2.82091				0.262132	3.12052	0.536756	2.82091			0.087379	1.79769	3.5827	2.63365			1.77234	0.723915	1.9099	3.80751
	5.36774	1.97219	0.112347	0.174756				5.36774	1.97219	0.112347	0.174756			0.337049	2.24683	0.199723	1.37299			3.74438	0.511797	1.53541	0.661609
	0.274629	0.17478	0.474306	0.586643				0.274629	0.17478	0.474306	0.586643			0.649122	0.59905	0.474342	0.923766			0.074896	1.09845	0.83634	1.79757
	2.42176	1.8227	3.5573	4.66883				2.42176	1.8227	3.5573	4.66883			1.21088	1.79774	2.67143	0.274622			2.74619	0.524247	2.85843	0.337046
	1.12484	1.49808	4.05685	0.099863				1.12484	1.49808	4.05685	0.099863			0.362011	0.72407	1.88488	2.4341			0.299625	0.124828	0.03745	0.187248
	3.03745	1.64792	0.012482	0.599208				3.03745	1.64792	0.012482	0.599208			0.961296	4.71847	3.63255	0.212204			0.03745	0.162277	1.06108	0.262126
	0.124813	1.87264	1.09853	0.349512				0.124813	1.87264	1.09853	0.349512			0.624164	2.69627	0.574231	3.99432			2.93353	0.561469	0.549266	5.2426
	1.14978	0.099862	0.11235	0.049933				1.14978	0.099862	0.11235	0.049933			0.312109	0.673964	1.41061	0.03745			0.362015	0.06241	0.299583	0.1373
	4.46185	1.19849	4.59328	0.411915				4.46185	1.19849	4.59328	0.411915			3.12484	0.299622	0.873774	0.811436			0.486842	0.074893	0.312058	3.68254
	4.49926	2.82144	0.823856	2.29685				4.49926	2.82144	0.823856	2.29685			3.33703	0.324591	0.299576	0.287092			0.362046	0.723969	1.27321	0.748992
	7.17477	0.524327	2.22192	1.12342				7.17477	0.524327	2.22192	1.12342			2.21218	1.06106	3.33275	0.062416			0.249687	2.08453	0.162269	0.1373
	0.024966	0.574262	4.88036	4.13148				0.024966	0.574262	4.88036	4.13148			5.53672	0.586709	0.923704	2.33418			0.649187	0.199726	2.57133	4.65599
	0.411939	0.124824	3.03329	0.187227				0.411939	0.124824	3.03329	0.187227			6.06241	1.12351	6.37897	5.40482			0.474406	3.89445	0.736471	3.09558
	0.524292	0.174776	1.62279	3.00837				0.524292	0.174776	1.62279	3.00837			5.54923	2.12214	4.31884	0.074902			0.624218	0.149787	3.74466	3.8573
	1.28576	0.249598	5.34218	1.81001				1.28576	0.249598	5.34218	1.81001			4.04993	0.94871	0.661616	2.53418			0.374475	0.299562	1.06101	2.4714
	0.649116	1.72283	1.51035	0.861295				0.649116	1.72283	1.51035	0.861295			2.21219	3.42013	0.486801	0.124822			2.43421	0.212209	5.85415	0.04993
	0.486837	0.524339	0.262126	3.57018				0.486837	0.524339	0.262126	3.57018			3.33704	1.01114	2.14694	0.386936			1.63531	0.087376	0.624124	0.686513
	3.86973	0.124843	4.68093	5.39231				3.86973	0.124843	4.68093	5.39231			6.06242	1.48548	1.66032	3.29535			0.149799	1.58523	0.361992	0.898708
	0.312032	2.99615	1.08605	2.0595				0.312032	2.99615	1.08605	2.0595			4.04993	1.5478	5.35535	0.174753			2.40924	0.773869	0.436881	0.78637
	0.137304	0.049937	0.212199	0.199731				0.137304	0.049937	0.212199	0.199731			3.82384	1.52295	2.28445	6.3785			1.34819	0.199748	3.39519	0.873744
	0.03745	0.524339	1.48551	1.06099				0.03745	0.524339	1.48551	1.06099			2.19973	0	5.5426	0.262133			4.36893	1.09861	0.649074	0.961118
	0.12483	4.49309	0.399434	0.923672				0.12483	4.49309	0.399434	0.923672			2.29957	0	0.77395	0.2746			1.22316	0.249685	0.861369	2.72109
	1.74764	3.7692	2.08455	0.973673				1.74764	3.7692	2.08455	0.973673			2.02496	0	1.18589	5.36777			0.187219	2.22192	4.7187	0.9736
	1.98482	0.568113	5.09278	2.19685				1.98482	0.568113	5.09278	2.19685			3.4244	0	4.7187	0.087382			0.087373	3.04563	0.786433	6.06628
	7.16526	0.474271	6.47832	1.61018				7.16526	0.474271	6.47832	1.61018			1.94737		0.387007	2.97067			0.137301	2.57176	4.96837	6.46571
	7.61445	2.52112	0.287097	0.349506				7.61445	2.52112	0.287097	0.349506			3.18725		1.17346	0.848857			0.773879	0.27462	1.97237	1.4854
	7.3648	5.29333	2.44651	0.237171				7.3648	5.29333	2.44651	0.237171			1.93489		0.024968	2.70885			0.249651	0.199748	2.6215	5.71679
	4.83097	0.224717	0.012482	0.698995				4.83097	0.224717	0.012482	0.698995			1.02379		1.76019	6.22862			0.561714	2.12227	4.90595	7.31449
	1.85999	0.249685	0.024965	0.137303				1.85999	0.249685	0.024965	0.137303			1.82261		4.58154	3.15808			0.012484	0.074904	1.18592	1.01107
	4.35657	0.249628	0.511785	1.27317				4.35657	0.249628	0.511785	1.27317			3.02103		0.224708	0.773956			6.37841	0.499284	0.287117
	3.32049	0.699119	5.96649	0.711406				3.32049	0.699119	5.96649	0.711406					1.47297	2.79601			1.09844	0.349516	0.31208
	4.21989	0.823961	1.71021	2.35928				4.21989	0.823961	1.71021	2.35928					6.51539	0.32455			0.162259	1.04852	1.98485
	4.54371	4.74402	0.386945	7.70143				4.54371	4.74402	0.386945	7.70143					5.57983	1.08594			6.09193	0.67415	5.72985
	0.748963	0.424411	5.99237	3.4076				0.748963	0.424411	5.99237	3.4076					4.43158	0.686513			0.249651	2.34639	0.399431
	0.798914	1.19355	0.411941	2.10947				0.798914	1.19355	0.411941	2.10947					3.83238	0.936155			1.18578	2.04742	7.75184
		0.092171	0.823919	1.13587					0.092171	0.823919	1.13587					0.511829	1.18588			3.12048	1.39824	0.736463
		1.18593	2.29693	1.33558					1.18593	2.29693	1.33558					0.249667	4.53099			0.049934	0.249685	3.44509
		1.3607	7.95188	0.624118					1.3607	7.95188	0.624118					0.83635	1.24821			0.049929	0.724087	5.49266
		2.99604	1.0984	7.03988					2.99604	1.0984	7.03988					5.67969	0.599139			0.112331	1.2734	0.574247
		0.224698	7.1904	6.8901					0.224698	7.1904	6.8901						5.80416			0.012483	2.79648	1.41051
		1.3232	3.24567	7.56413					1.3232	3.24567	7.56413						7.0274			6.66161	4.06874	1.19843
		0.224703	7.71487						0.224703	7.71487							0.873809			3.08738	0.399446
		0.137315	1.77259						0.137315	1.77259							5.96643			2.37177	0.586709
		2.32187	1.12353						2.32187	1.12353							7.28953			2.72129	0.836394
		0.686592	0.024967						0.686592	0.024967							0.823816			3.03744	1.27329
		0.47436	0.049936						0.47436	0.049936							4.18149			4.43688	0.986247
		0.574226	0.89879						0.574226	0.89879							2.33426			6.06241	1.27329
		1.37313	1.01115						1.37313	1.01115							0			1.13732	3.28308
		0.187248	2.30942						0.187248	2.30942										2.23717	3.14568
		0	0.449382						0	0.449382										6.36593	1.68424
			5.82971							5.82971										0.2122	1.03618
			4.76874							4.76874										0.212181	0.287113
			0.137305							0.137305										0.262146	1.5105
			0.09987							0.09987											0.27463
			6.64113							6.64113											0.823891
			3.24554							3.24554											1.43555
			2.82123							2.82123											0.324563
			1.26077							1.26077											0.686592
			0.973614							0.973614											0
	0.948875	1.43535	0.099865	0.024967																	0
	1.87278	2.34663	2.0972	0.4244																	0
	0.049934	2.96955	0.012482	0.099862
	7.86411	0.474348	2.0223	2.88343
	0.424486	0.898711	0.024966	2.42155
	3.34537	1.19829	2.08461	2.78381
	0.674184	0.723942	2.0972	6.01702
	2.44674	0.349489	2.00971	0.287102
	0.04994	1.78489	2.82123	0.049931
	3.62062	2.34657	2.37165	0.13731
	5.7289	0.386935	1.73505	0.162283
	0.798801	0.386944	0.11235	0.636562
	1.33568	0.736424	0.149775	1.09853
	1.29805	1.04851	0.124832	0.674099
	4.81777	3.40765	0.062413	0.049926
	1.71017	0.337008	0.636569	0.761483
	0.19973	1.4604	6.65277	2.42146
	2.87101	1.14853	4.00679	0.212193
	5.30539	3.29544	1.79755	2.18431
	0.087379	1.79769	3.5827	2.63365
	0.337049	2.24683	0.199723	1.37299
	0.649122	0.59905	0.474342	0.923766
	1.21088	1.79774	2.67143	0.274622
	0.362011	0.72407	1.88488	2.4341
	0.961296	4.71847	3.63255	0.212204
	0.624164	2.69627	0.574231	3.99432
	0.312109	0.673964	1.41061	0.03745
	3.12484	0.299622	0.873774	0.811436
	3.33703	0.324591	0.299576	0.287092
	2.21218	1.06106	3.33275	0.062416
	5.53672	0.586709	0.923704	2.33418
	6.06241	1.12351	6.37897	5.40482
	5.54923	2.12214	4.31884	0.074902
	4.04993	0.94871	0.661616	2.53418
	2.21219	3.42013	0.486801	0.124822
	3.33704	1.01114	2.14694	0.386936
	6.06242	1.48548	1.66032	3.29535
	4.04993	1.5478	5.35535	0.174753
	3.82384	1.52295	2.28445	6.3785
	2.19973	0	5.5426	0.262133
	2.29957	0	0.77395	0.2746
	2.02496	0	1.18589	5.36777
	3.4244	0	4.7187	0.087382
	1.94737		0.387007	2.97067
	3.18725		1.17346	0.848857
	1.93489		0.024968	2.70885
	1.02379		1.76019	6.22862
	1.82261		4.58154	3.15808
	3.02103		0.224708	0.773956
			1.47297	2.79601
			6.51539	0.32455
			5.57983	1.08594
			4.43158	0.686513
			3.83238	0.936155
			0.511829	1.18588
			0.249667	4.53099
			0.83635	1.24821
			5.67969	0.599139
				5.80416
				7.0274
				0.873809
				5.96643
				7.28953
				0.823816
				4.18149
				2.33426
				0
	1.89893	1.67264	0.062416	0.187241
	6.54224	0.836351	2.05949	4.44384
	3.52013	0.274606	2.60901	3.25818
	2.02497	2.85864	2.03452	3.43295
	2.22469	0.037449	0.149792	3.67013
	5.19294	5.65402	2.33426	7.32778
	2.02497	0.037447	2.17199	1.36062
	1.82388	0.861263	2.07207	0.674106
	0.312067	0.748877	1.72268	0.262152
	1.81003	0.986084	2.15942	0.524274
	2.39673	0.012483	1.58536	2.45891
	5.87868	0.312052	0.162257	0.536782
	4.11882	0.06241	0.237144	4.90534
	3.58212	1.57274	0.137306	2.05975
	6.87718	3.35776	0.299585	0.237183
	1.53541	0.024966	0.312067	0.811416
	6.92841	0.686514	6.40313	0.087383
	0.374531	0.474289	0.836277	2.1219
	4.107	0.237159	0.86124	3.20802
	1.77234	0.723915	1.9099	3.80751
	3.74438	0.511797	1.53541	0.661609
	0.074896	1.09845	0.83634	1.79757
	2.74619	0.524247	2.85843	0.337046
	0.299625	0.124828	0.03745	0.187248
	0.03745	0.162277	1.06108	0.262126
	2.93353	0.561469	0.549266	5.2426
	0.362015	0.06241	0.299583	0.1373
	0.486842	0.074893	0.312058	3.68254
	0.362046	0.723969	1.27321	0.748992
	0.249687	2.08453	0.162269	0.1373
	0.649187	0.199726	2.57133	4.65599
	0.474406	3.89445	0.736471	3.09558
	0.624218	0.149787	3.74466	3.8573
	0.374475	0.299562	1.06101	2.4714
	2.43421	0.212209	5.85415	0.04993
	1.63531	0.087376	0.624124	0.686513
	0.149799	1.58523	0.361992	0.898708
	2.40924	0.773869	0.436881	0.78637
	1.34819	0.199748	3.39519	0.873744
	4.36893	1.09861	0.649074	0.961118
	1.22316	0.249685	0.861369	2.72109
	0.187219	2.22192	4.7187	0.9736
	0.087373	3.04563	0.786433	6.06628
	0.137301	2.57176	4.96837	6.46571
	0.773879	0.27462	1.97237	1.4854
	0.249651	0.199748	2.6215	5.71679
	0.561714	2.12227	4.90595	7.31449
	0.012484	0.074904	1.18592	1.01107
	6.37841	0.499284	0.287117
	1.09844	0.349516	0.31208
	0.162259	1.04852	1.98485
	6.09193	0.67415	5.72985
	0.249651	2.34639	0.399431
	1.18578	2.04742	7.75184
	3.12048	1.39824	0.736463
	0.049934	0.249685	3.44509
	0.049929	0.724087	5.49266
	0.112331	1.2734	0.574247
	0.012483	2.79648	1.41051
	6.66161	4.06874	1.19843
	3.08738	0.399446
	2.37177	0.586709
	2.72129	0.836394
	3.03744	1.27329
	4.43688	0.986247
	6.06241	1.27329
	1.13732	3.28308
	2.23717	3.14568
	6.36593	1.68424
	0.2122	1.03618
	0.212181	0.287113
	0.262146	1.5105
		0.27463
		0.823891
		1.43555
		0.324563
		0.686592
		0
		0
		0

## Sheet: Fig 2cd
Fig 2c	NR	MD	BR	RO		Fig 2d	Layers 2/3	NR	MD	BR	RO		Layer 4	NR	MD	BR	RO		Layers 5/6	NR	MD	BR	RO
	1.07491	3.60745	1.90964	2.84598				1.07491	3.60745	1.90964	2.84598			0.199773	0.299581	0.024964	1.92229			1.37306	0.424422	0.012482	2.03463
	1.94873	0.586716	1.28564	1.37306				1.94873	0.586716	1.28564	1.37306			1.2233	0.287084	1.68527	4.39379			3.49603	4.28162	1.67278	2.47145
	1.44799	0.274625	1.9347	0.848812				1.44799	0.274625	1.9347	0.848812			0.32455	0.574216	1.6601	0.386939			0.774121	0.848866	1.94722	1.78492
	0.24966	0.948704	2.15921	1.09846				0.24966	0.948704	2.15921	1.09846			0.099862	0.012483	0.012483	1.9347			0.049931	1.76011	2.05977	2.12195
	0.83637	1.37308	0.012482	0.661574				0.83637	1.37308	0.012482	0.661574			1.94729	1.18589	1.81001	1.48535			2.92088	0.012483	0.012482	2.03455
	3.04589	1.49796	0.012481	0.212203				3.04589	1.49796	0.012481	0.212203			0.12483	1.4605	1.49802	1.72253			0.074902	6.39127	1.2481	3.50755
	0.973685	2.0347	2.23426	0.162273				0.973685	2.0347	2.23426	0.162273			0.024966	2.90843	2.32146	2.2969			0.224694	0.03745	1.1234	0.748989
	0.174768	0.024966	0.012482	1.34811				0.174768	0.024966	0.012482	1.34811			1.39811	2.65868	1.56016	7.70134			0.112348	2.247	1.13597	0.511809
	2.72133	1.28573	0.024967	1.58528				2.72133	1.28573	0.024967	1.58528			0.262146	5.24247	1.73499	1.29817			0.624157	2.73368	1.28567	7.71487
	2.58424	2.08472	1.11097	4.65599				2.58424	2.08472	1.11097	4.65599			0.549258	2.88336	1.21075	1.61033			1.49798	2.29693	1.62265	4.78064
	2.00979	5.60445	1.75982	1.02357				2.00979	5.60445	1.75982	1.02357			0.536775	0.649068	0.012483	0.986084			2.69636	1.14842	1.71019	3.32023
	0.486824	2.90832	0.037444	0.424406				0.486824	2.90832	0.037444	0.424406			1.47301	6.06629	0.03745	0.162267			1.98482	1.23577	0.062417	0.262127
	4.60622	3.73214	0.012483	2.10955				4.60622	3.73214	0.012483	2.10955			1.03611	6.8277	0.112339	0.374462			1.95985	0.611643	0.024964	3.45754
	0.024966	7.07734	0.049931	1.48542				0.024966	7.07734	0.049931	1.48542			0.299595	0.761407	5.26776	0.59914			2.45918	5.38031	0.03745	2.14692
	0.199728	1.69756	0.8488	1.23573				0.199728	1.69756	0.8488	1.23573			0.049931	0.549211	3.22045	0.312079			0.586707	1.93479	0.024966	0.149763
	0.162279	0.449355	2.14686	0.074893				0.162279	0.449355	2.14686	0.074893			3.27054	1.68508	3.12071	0.024964			2.40924	1.56035	0.099857	0.586658
	5.75523	2.09699	2.12216	0.436873				5.75523	2.09699	2.12216	0.436873			0.112343	1.19828	7.46427	0.312079			0.062416	0.586702	6.71535	0.012483
	0.149802	6.09125	0.087374	0.399427				0.149802	6.09125	0.087374	0.399427			0.449432	3.32023	1.03601	1.47289			0.062416	0.049932	3.05803	0.499284
	1.57286	0.162267	1.63531	1.03601				1.57286	0.162267	1.63531	1.03601			1.72282	1.09842	0.948637	0.112339			0.63664	0.549232	0.449383	0.274641
	1.01248	6.45323	0.049928	1.09842				1.01248	6.45323	0.049928	1.09842			0.187264	3.51995	0.586657	1.17332			1.74764	0.237176	0.162277	4.90601
	0.024965	4.09412	0.212195	0.037446				0.024965	4.09412	0.212195	0.037446			1.99748	1.69803	0.187231	1.1858			0.062421	4.8682	0.624103	0.187255
	0.062411	0.199728	7.80129	1.57276				0.062411	0.199728	7.80129	1.57276			0.224694	7.73927	0.312083	0.59914			0.649115	2.83363	0.137303	2.79571
	0.137306	3.22047	5.82912	0.074894				0.137306	3.22047	5.82912	0.074894			0.112345	3.61998	0.224677	0.474319			0.174757	1.28564	0.686539	0.324547
	0.986194	3.22047	0.649082	0.074899				0.986194	3.22047	0.649082	0.074899			0.03745	5.96673	2.24703	0.27463			0.012483	2.52134	0.699021	0.511714
	4.79347	1.74745	0.049929	0.074902				4.79347	1.74745	0.049929	0.074902			0.074894	0.174797	0.436878	2.39677			2.98343	1.03605	1.52281	0.274622
	0.087384	1.92238	2.13443	0.174771				0.087384	1.92238	2.13443	0.174771			0.062415	2.37171	0.19973	0.386988			0.199735	1.19833	1.52291	5.71715
	0.012483	0.049933	0.012482	0.162287				0.012483	0.049933	0.012482	0.162287			0.312057	2.84605	4.8311	7.70191			0.212211	1.98473	0.199726	0.087382
	0.162277	0.199723	0.17476	0.54928				0.162277	0.199723	0.17476	0.54928			0.012482	7.36479	0.012483	0.511785			0.224694	0.162267	0.299603	7.81477
	0.074897	1.52289	2.23429	0.586657				0.074897	1.52289	2.23429	0.586657			0.337012	4.29405	3.32027	0.324534			0.087384	1.77245	1.86004	1.18593
	1.34814	0.049942	1.54778	2.68382				1.34814	0.049942	1.54778	2.68382			0.024967	0.299585	2.42155	0.212208			0.449405	2.84591	0.24967	0.299608
	0.099861	1.97232	0.399435	3.37055				0.099861	1.97232	0.399435	3.37055			0.137311	0.349498	0.137315	0.84878			0.262146	0.411909	3.88192	5.70497
	0.112345	0.049932	1.84735	3.10773				0.112345	0.049932	1.84735	3.10773			0.024965	1.72257	0.037447	3.63237			0.511803	7.62655	0.312056	3.57029
	3.10822	5.16784	1.07346	0.399452				3.10822	5.16784	1.07346	0.399452			0.024967	6.19096	0.674031	0.711567			0.399471	0.274606	3.08311	4.83112
	0.2122	1.69803	0.24967	2.90851				0.2122	1.69803	0.24967	2.90851			0.586687	1.68497	1.29824	0.112353			7.35321	3.89441	0.162281	3.20826
	0.087375	1.47296	3.65766	2.59657				0.087375	1.47296	3.65766	2.59657			0.162261	1.9221	3.83215	3.88192			0.411939	6.07877	2.70864	0.212174
	0.024965	0.923927	1.27322	1.28582				0.024965	0.923927	1.27322	1.28582			0.711513	2.84573	0.024966	0.049932			0.12483	7.37691	0.262153	1.13595
	0.649107	4.79336	0.199716	6.55384				0.649107	4.79336	0.199716	6.55384			0.149788	0.449326	1.4106	0.61166			2.30935	0.511765	0.087384	1.11098
	0.536762	0.274619	2.35938	7.93908				0.536762	0.274619	2.35938	7.93908			0.012483	1.56016	0.461882	3.14568			1.88512	0.249642	0.362011	0.973627
	3.89461	1.14867	0.449405	3.70681				3.89461	1.14867	0.449405	3.70681			0.511796	0.961168	1.54784	0.17476			1.23594	0.112343	1.97216	1.66018
	3.24558	6.46749	2.79602	0.436923				3.24558	6.46749	2.79602	0.436923			0.299629	1.14837	0.748982	5.84196			1.24824	2.73358	0.162273	1.32323
	3.14572	0.99884	2.63375	0.199736				3.14572	0.99884	2.63375	0.199736			2.57208	2.17172	0.474396	0.761494			0.112342	2.54634	0.811366	1.37306
	2.77138	7.06311	2.15939	1.38549				2.77138	7.06311	2.15939	1.38549			1.4983	3.00863	1.0486	0.149802			0.024965	0.374444	2.93351	1.36064
	3.10822	2.72123	0.224677	1.94735				3.10822	2.72123	0.224677	1.94735			0	7.6011	0.586762	6.61634			0.074898	1.82288	0.03745	1.04852
	1.68518	5.54246	0.174764	1.88493				1.68518	5.54246	0.174764	1.88493			0		0.174758	0.411956			0.349494	1.14847	0.923709	2.23435
	3.13319	1.02361	0.112338	1.56024				3.13319	1.02361	0.112338	1.56024			0		1.61031	3.83244			0.037447	2.19745	0.399442	2.45915
	1.79755	2.54571	0.274605	5.33023				1.79755	2.54571	0.274605	5.33023			0		0.724089	0.012484			0.474372	5.44205	0.287099	0.074898
	0.099867	7.26439	1.06097	2.52144				0.099867	7.26439	1.06097	2.52144			0		0.936226	0.4369			0.174747	0.074896	3.60746	2.07208
	2.82116	0.823613	0.112338	0.886292				2.82116	0.823613	0.112338	0.886292			0		1.12359	7.0407			0.012483	0.1498	0.736471	2.35928
	0.1498	1.79697	0.174762	0.112337				0.1498	1.79697	0.174762	0.112337			0		1.56034	3.89486			6.44085	2.22192	0.337042
	0.374575	0.424421	0.162281	1.01109				0.374575	0.424421	0.162281	1.01109					0.337076	1.32325			0.324539	0.424412	0.187246
	0	4.41822	0.549254	0.461882				0	4.41822	0.549254	0.461882					0.049932	3.7076			0.337041	0.524273	0.012483
	0	1.87231	1.85997	2.10962				0	1.87231	1.85997	2.10962					0.062414	0.636648			0.149787	1.99723	1.27322
	0	5.24118	4.68114	2.24694				0	5.24118	4.68114	2.24694					2.98344	0.499296			0.149796	2.6713	1.95983
	0	1.42306	0.162283	3.63238				0	1.42306	0.162283	3.63238					0	1.04857			0.049932	0.399467	0.087381
		2.52156	3.02078	1.74751					2.52156	3.02078	1.74751					0	4.44394			0.361998	2.02265	1.41073
		3.49412	0.112349	1.98479					3.49412	0.112349	1.98479					0	1.19831			0.024966	1.723	1.97232
		3.0454	0.312083	1.3606					3.0454	0.312083	1.3606					0	3.42042			2.1845	1.39806	1.07351
		1.81017	0.549254	1.83491					1.81017	0.549254	1.83491					0	2.03472			2.1096	0.549239	0.33703
		7.65102	0.112343	1.77258					7.65102	0.112343	1.77258						1.37316			0.024967	3.61998	0.536825
		0.973529	0.362017	2.38411					0.973529	0.362017	2.38411						0.099855			0.249642	2.64555	0
		1.74756	0.624167						1.74756	0.624167							1.71017			0.0749	0.199713
		1.27319	0.149802						1.27319	0.149802							1.78507			0.149788	7.61388
		1.03594	1.06116						1.03594	1.06116							0.11234			0.174749	0.49916
		3.55716	4.66913						3.55716	4.66913							2.09696			1.99725	0.798913
		1.5227	3.38289						1.5227	3.38289							1.29812			0.224669	1.79755
		1.44798	0.33703						1.44798	0.33703							2.08453			0.112344	7.88672
		1.66036	0.499308						1.66036	0.499308							2.77122			0.162275	4.99271
		2.10934	1.58534						2.10934	1.58534										0	2.30922
		1.16075	0.923742						1.16075	0.923742										0	1.99721
			0.112343							0.112343										0	0.87368
			0.274626							0.274626										0	1.77232
			0							0										0	2.84595
			0							0											3.85702
			0							0											1.49807
			0							0											2.87092
			0							0											2.29653
			0							0											1.82225
			0							0											2.17221
	0.199773	0.299581	0.024964	1.92229																	2.79581
	1.2233	0.287084	1.68527	4.39379																	1.13604
	0.32455	0.574216	1.6601	0.386939
	0.099862	0.012483	0.012483	1.9347
	1.94729	1.18589	1.81001	1.48535
	0.12483	1.4605	1.49802	1.72253
	0.024966	2.90843	2.32146	2.2969
	1.39811	2.65868	1.56016	7.70134
	0.262146	5.24247	1.73499	1.29817
	0.549258	2.88336	1.21075	1.61033
	0.536775	0.649068	0.012483	0.986084
	1.47301	6.06629	0.03745	0.162267
	1.03611	6.8277	0.112339	0.374462
	0.299595	0.761407	5.26776	0.59914
	0.049931	0.549211	3.22045	0.312079
	3.27054	1.68508	3.12071	0.024964
	0.112343	1.19828	7.46427	0.312079
	0.449432	3.32023	1.03601	1.47289
	1.72282	1.09842	0.948637	0.112339
	0.187264	3.51995	0.586657	1.17332
	1.99748	1.69803	0.187231	1.1858
	0.224694	7.73927	0.312083	0.59914
	0.112345	3.61998	0.224677	0.474319
	0.03745	5.96673	2.24703	0.27463
	0.074894	0.174797	0.436878	2.39677
	0.062415	2.37171	0.19973	0.386988
	0.312057	2.84605	4.8311	7.70191
	0.012482	7.36479	0.012483	0.511785
	0.337012	4.29405	3.32027	0.324534
	0.024967	0.299585	2.42155	0.212208
	0.137311	0.349498	0.137315	0.84878
	0.024965	1.72257	0.037447	3.63237
	0.024967	6.19096	0.674031	0.711567
	0.586687	1.68497	1.29824	0.112353
	0.162261	1.9221	3.83215	3.88192
	0.711513	2.84573	0.024966	0.049932
	0.149788	0.449326	1.4106	0.61166
	0.012483	1.56016	0.461882	3.14568
	0.511796	0.961168	1.54784	0.17476
	0.299629	1.14837	0.748982	5.84196
	2.57208	2.17172	0.474396	0.761494
	1.4983	3.00863	1.0486	0.149802
	0	7.6011	0.586762	6.61634
	0		0.174758	0.411956
	0		1.61031	3.83244
	0		0.724089	0.012484
	0		0.936226	0.4369
	0		1.12359	7.0407
	0		1.56034	3.89486
			0.337076	1.32325
			0.049932	3.7076
			0.062414	0.636648
			2.98344	0.499296
			0	1.04857
			0	4.44394
			0	1.19831
			0	3.42042
			0	2.03472
				1.37316
				0.099855
				1.71017
				1.78507
				0.11234
				2.09696
				1.29812
				2.08453
				2.77122
	1.37306	0.424422	0.012482	2.03463
	3.49603	4.28162	1.67278	2.47145
	0.774121	0.848866	1.94722	1.78492
	0.049931	1.76011	2.05977	2.12195
	2.92088	0.012483	0.012482	2.03455
	0.074902	6.39127	1.2481	3.50755
	0.224694	0.03745	1.1234	0.748989
	0.112348	2.247	1.13597	0.511809
	0.624157	2.73368	1.28567	7.71487
	1.49798	2.29693	1.62265	4.78064
	2.69636	1.14842	1.71019	3.32023
	1.98482	1.23577	0.062417	0.262127
	1.95985	0.611643	0.024964	3.45754
	2.45918	5.38031	0.03745	2.14692
	0.586707	1.93479	0.024966	0.149763
	2.40924	1.56035	0.099857	0.586658
	0.062416	0.586702	6.71535	0.012483
	0.062416	0.049932	3.05803	0.499284
	0.63664	0.549232	0.449383	0.274641
	1.74764	0.237176	0.162277	4.90601
	0.062421	4.8682	0.624103	0.187255
	0.649115	2.83363	0.137303	2.79571
	0.174757	1.28564	0.686539	0.324547
	0.012483	2.52134	0.699021	0.511714
	2.98343	1.03605	1.52281	0.274622
	0.199735	1.19833	1.52291	5.71715
	0.212211	1.98473	0.199726	0.087382
	0.224694	0.162267	0.299603	7.81477
	0.087384	1.77245	1.86004	1.18593
	0.449405	2.84591	0.24967	0.299608
	0.262146	0.411909	3.88192	5.70497
	0.511803	7.62655	0.312056	3.57029
	0.399471	0.274606	3.08311	4.83112
	7.35321	3.89441	0.162281	3.20826
	0.411939	6.07877	2.70864	0.212174
	0.12483	7.37691	0.262153	1.13595
	2.30935	0.511765	0.087384	1.11098
	1.88512	0.249642	0.362011	0.973627
	1.23594	0.112343	1.97216	1.66018
	1.24824	2.73358	0.162273	1.32323
	0.112342	2.54634	0.811366	1.37306
	0.024965	0.374444	2.93351	1.36064
	0.074898	1.82288	0.03745	1.04852
	0.349494	1.14847	0.923709	2.23435
	0.037447	2.19745	0.399442	2.45915
	0.474372	5.44205	0.287099	0.074898
	0.174747	0.074896	3.60746	2.07208
	0.012483	0.1498	0.736471	2.35928
	6.44085	2.22192	0.337042
	0.324539	0.424412	0.187246
	0.337041	0.524273	0.012483
	0.149787	1.99723	1.27322
	0.149796	2.6713	1.95983
	0.049932	0.399467	0.087381
	0.361998	2.02265	1.41073
	0.024966	1.723	1.97232
	2.1845	1.39806	1.07351
	2.1096	0.549239	0.33703
	0.024967	3.61998	0.536825
	0.249642	2.64555	0
	0.0749	0.199713
	0.149788	7.61388
	0.174749	0.49916
	1.99725	0.798913
	0.224669	1.79755
	0.112344	7.88672
	0.162275	4.99271
	0	2.30922
	0	1.99721
	0	0.87368
	0	1.77232
	0	2.84595
		3.85702
		1.49807
		2.87092
		2.29653
		1.82225
		2.17221
		2.79581
		1.13604

## Sheet: Fig 2ef
Fig 2e	NR	MD	BR	RO		Fig 2f	Layers 2/3	NR	MD	BR	RO		Layer 4	NR	MD	BR	RO		Layers 5/6	NR	MD	BR	RO
	10.6852	9.69796	8.32108	12.2953				10.6852	9.69796	8.32108	12.2953			8.63804	3.59538	13.7421	12.3079			13.4817	3.45732	9.14912	14.9924
	11.8336	0.811284	10.2226	14.0189				11.8336	0.811284	10.2226	14.0189			8.03887	6.81401	9.68271	14.3421			8.03887	8.70001	12.3195	2.03478
	9.48686	3.58266	13.7434	0.474343				9.48686	3.58266	13.7434	0.474343			14.2802	5.84263	10.5471	1.16089			10.2358	9.79926	8.2005	11.7849
	11.1458	2.43403	3.55743	12.0471				11.1458	2.43403	3.55743	12.0471			9.8371	10.8363	11.7218	11.3106			8.8393	9.84994	10.9478	10.8107
	10.0474	2.57134	11.3085	8.73777				10.0474	2.57134	11.3085	8.73777			5.62996	9.13848	11.4717	11.7085			13.4064	2.434	9.52357	9.27454
	11.147	2.20927	14.8417	9.98541				11.147	2.20927	14.8417	9.98541			3.93198	10.1622	5.0181	14.3426			8.81279	9.5488	11.2835	7.29044
	14.8544	2.5338	12.8695	7.04007				14.8544	2.5338	12.8695	7.04007			11.3473	4.91744		14.9544			10.0224	8.38805	10.66	6.09179
	14.5805	6.91612	10.124	2.42174				14.5805	6.91612	10.124	2.42174			14.9932	0.723872		12.3081			9.96193	4.36949	13.5185	9.36249
	8.2889	5.81753	10.5359	5.05532				8.2889	5.81753	10.5359	5.05532				0.074906		11.933			10.8088	3.91957	10.6608	5.45516
	6.54124	8.36426	8.75047	12.2086				6.54124	8.36426	8.75047	12.2086				10.4859		4.06926			11.8198	12.0556	11.7718	8.0759
	13.1324	14.6565	13.7421	12.7082				13.1324	14.6565		12.7082				4.81863		14.6053			13.2052	7.21337	8.62478
	9.23763	8.06483	9.68271	5.62992				9.23763	8.06483		5.62992				2.8712		13.9188			9.57468	4.89372	11.0348
	9.25011	2.04742	10.5471	6.19126				9.25011	2.04742		6.19126						1.04849			8.08986	5.49308	11.4587
	9.56219	2.87138	11.7218	9.52468				9.56219	2.87138		9.52468						8.94964			11.5083	10.2621	10.3483
	10.5228	5.10575	11.4717	4.8934				10.5228	5.10575		4.8934									11.9071	7.141	11.2849
	12.971	8.07682	5.0181	8.4511				12.971	8.07682		8.4511									8.56207	4.51902	9.81279
	14.1443	2.14705	9.14912	2.93329				14.1443	2.14705		2.93329									12.609	4.40667	10.8499
	11.2341	3.59538	12.3195	9.41148				11.2341			9.41148									14.419		8.29044
	7.4751	6.81401	8.2005	12.3079				7.4751												8.1128
	3.49541	5.84263	10.9478	14.3421				3.49541
	8.63804	10.8363	9.52357	1.16089
	8.03887	9.13848	11.2835	11.3106
	14.2802	10.1622	10.66	11.7085
	9.8371	4.91744	13.5185	14.3426
	5.62996	0.723872	10.6608	14.9544
	3.93198	0.074906	11.7718	12.3081
	11.3473	10.4859	8.62478	11.933
	14.9932	4.81863	11.0348	4.06926
	13.4817	2.8712	11.4587	14.6053
	8.03887	3.45732	10.3483	13.9188
	10.2358	8.70001	11.2849	1.04849
	8.8393	9.79926	9.81279	8.94964
	13.4064	9.84994	10.8499	14.9924
	8.81279	2.434	8.29044	2.03478
	10.0224	9.5488		11.7849
	9.96193	8.38805		10.8107
	10.8088	4.36949		9.27454
	11.8198	3.91957		7.29044
	13.2052	12.0556		6.09179
	9.57468	7.21337		9.36249
	8.08986	4.89372		5.45516
	11.5083	5.49308		8.0759
	11.9071	10.2621
	8.56207	7.141
	12.609	4.51902
	14.419	4.40667
	8.1128

## Sheet: Fig 2gh
Fig 2g	NR	MD	BR	RO		Fig 2h	Layers 2/3	NR	MD	BR	RO		Layer 4	NR	MD	BR	RO		Layers 5/6	NR	MD	BR	RO
	4.61871	3.33296	7.63894	4.65605				4.61871	3.33296	7.63894	4.65605			3.47071	14.9792	5.093	8.08848			4.01963	10.7974	4.61888	0.112339
	2.87109	10.4474	10.885	6.40346				2.87109	10.4474	10.885	6.40346			3.24566	10.3879	8.51267	6.97738			0.324558	7.26508	11.3594	9.4865
	7.88907	9.54865	5.65438	13.4432				7.88907	9.54865	5.65438	13.4432			1.97233	8.86471	7.36487	10.2603			0.848844	1.89742	12.1333	6.49069
	3.65756	9.83588	8.57518	11.2357				3.65756	9.83588	8.57518	11.2357			9.4621	11.8339	7.61465	6.73932			3.14572	2.62142	11.634	7.67716
	1.63529	9.57375	6.46586	4.99327				1.63529	9.57375	6.46586	4.99327			9.31242	5.3422	2.17204	3.45759			10.6618	10.1483	8.84979	4.84347
	5.85459	8.41292	13.1311	9.98567				5.85459	8.41292	13.1311	9.98567			2.44667	9.88557	8.27624	5.67985			0.2247	13.1436	10.8342	11.8969
	5.30533	8.40044	6.91505	10.1364				5.30533	8.40044	6.91505	10.1364			12.3372	13.5808		13.2701			2.80871	13.3558	11.8704	13.6937
	14.2681	11.3343	2.82117	13.2701				14.2681	11.3343	2.82117	13.2701			3.64549	13.6051		9.41266			3.1083	8.08879	6.69022	9.07561
	13.0449	14.4332	4.21932	13.4315				13.0449	14.4332	4.21932	13.4315				9.05975		8.53689			5.24298	12.4577	7.22784	9.00012
	13.0699	10.3606	9.59944	6.97775				13.0699	10.3606	9.59944	6.97775				11.5976		10.324			4.79352	7.68934	4.05667	2.09719
	7.17781	10.3609	5.093	9.34964				7.17781	10.3609		9.34964				11.0845		13.7445			2.70878	10.0883	4.60588
	4.15684	13.0323	8.51267	13.4697				4.15684	13.0323		13.4697				12.0819		8.00121			3.5202	13.007	6.46596
	8.48843	12.6824	7.36487	12.5308				8.48843	12.6824		12.5308						3.108			9.05028	9.23445	3.24547
	6.80391	9.08605	7.61465	10.0346				6.80391	9.08605		10.0346						0			0.162285	11.2577	1.72283
	8.8383	11.6335	2.17204	8.54937				8.8383	11.6335		8.54937									3.59456	8.76025	4.25671
	12.0597	6.59079	8.27624	8.5513				12.0597	6.59079		8.5513									4.45576	12.7059	9.47461
	13.1457	10.1098	4.61888	10.6475				13.1457	10.1098		10.6475									12.0846	13.1303	3.44519
	11.2346	14.9792	11.3594	3.13296				11.2346			3.13296									13.4577		1.6852
	12.4823	10.3879	12.1333	8.08848				12.4823												3.24522
	14.4297	8.86471	11.634	6.97738				14.4297
	3.47071	11.8339	8.84979	10.2603
	3.24566	5.3422	10.8342	6.73932
	1.97233	9.88557	11.8704	3.45759
	9.4621	13.5808	6.69022	5.67985
	9.31242	13.6051	7.22784	13.2701
	2.44667	9.05975	4.05667	9.41266
	12.3372	11.5976	4.60588	8.53689
	3.64549	11.0845	6.46596	10.324
	4.01963	12.0819	3.24547	13.7445
	0.324558	10.7974	1.72283	8.00121
	0.848844	7.26508	4.25671	3.108
	3.14572	1.89742	9.47461	0
	10.6618	2.62142	3.44519	0.112339
	0.2247	10.1483	1.6852	9.4865
	2.80871	13.1436		6.49069
	3.1083	13.3558		7.67716
	5.24298	8.08879		4.84347
	4.79352	12.4577		11.8969
	2.70878	7.68934		13.6937
	3.5202	10.0883		9.07561
	9.05028	13.007		9.00012
	0.162285	9.23445		2.09719
	3.59456	11.2577
	4.45576	8.76025
	12.0846	12.7059
	13.4577	13.1303
	3.24522

## Sheet: Fig 3b-d
Fig 3b	NR	MD	BR	RO		Layers 2/3	NR	MD	BR	RO		Layer 4	NR	MD	BR	RO		Layers 5/6	NR	MD	BR	RO
	5101	2461	4326	3637			2775	1119	2389	1639			1025	491	779	786			1301	851	1158	1213
	4647	1801	4722	3252			2604	695	2467	1411			1067	449	807	814			977	657	1448	1027
	4778	2474	4797	3241			2432	1074	2498	1467			919	575	884	688			1427	825	1415	1086
	5073	1763	5039	4100			2572	828	2533	1656			1179	337	842	1214			1322	598	1663	1229
	5613	3180	4542	4137			2814	1435	2449	1414			1207	793	737	1312			1592	952	1356	1411
Fig 3c	787	850	860	578			305	375	344	246			309	281	281	189			173	194	236	143
	719	885	884	489			246	425	312	200			288	225	344	175			185	236	227	114
	1023	681	872	825			344	330	295	358			456	182	358	274			223	168	219	194
	960	920	747	784			428	340	323	270			372	365	260	337			160	215	164	177
	761	825	815	669			298	358	263	249			274	274	379	260			189	194	173	160
Fig 3d	312	105	229	95			158	28	116	35			112	35	84	35			42	42	29	25
	233	139	296	116			126	56	126	14			56	49	98	77			51	34	72	25
	283	171	260	139			137	74	137	28			112	63	98	98			34	34	25	13
	239	192	253	141			130	46	126	67			84	70	105	49			25	76	21	25
	194	119	166	180			88	39	67	53			77	42	70	77			29	38	29	51

## Sheet: Fig 4e
Group	1	2	3	4	5	6	7
BR+Sleep	3.80435	10.1487	45.8913	31.6376	8.51808	0	0
BR+SD	0.568182	0.568182	9.09091	54.5639	23.9177	10.7229	0.568182

## Sheet: Fig 4f-g, i-j
Fig 4f	BR+Sleep	BR+SD		Fig 4g	BR+Sleep	BR+SD		Fig 4i	BR+Sleep	BR+SD		Fig 4j	BR+Sleep	BR+SD
	-0.39242	-0.48146			0.608696	0.386525			0.386507	-0.18521			0.385159	-0.11208
	-0.35555	-0.45454			0.649573	0.485294			0.066184	-0.05914			-0.20106	-0.1388
	-0.30179	-0.42854			0.628571	0.367424			0.415413	-0.06278			-0.18049	-0.12647
	-0.27357	-0.4118			0.573718	0.526515			-0.02371	-0.28792			0.319255	-0.16009
	-0.26423	-0.38892							0.123114	0.062084			-0.02467	-0.19539
	-0.25819	-0.38823							0.268863	-0.10106			-0.25819	-0.16518
	-0.2222	-0.37933							0.139518	-0.28204			0.322104	-0.12488
	-0.20106	-0.37423							0.367637	-0.3499			0.219823	-0.15967
	-0.19644	-0.37052							0.662641	-0.32082			0.158028	-0.21715
	-0.19121	-0.36535							-0.35555	-0.12591			-0.00901	-0.00866
	-0.1852	-0.36075							-0.19121	-0.13039			0.108647	-0.02734
	-0.18049	-0.3499							0.447284	-0.0741			0.578541	-0.05966
	-0.11845	-0.34874							0.592464	0.011789			0.587883	-0.00997
	-0.02467	-0.33092							0.750882	-0.34874			-0.18875	-0.06823
	-0.02371	-0.32607							0.342686	-0.11205			0.425769	-0.59971
	0.00678	-0.32388							0.295892	-0.11666			-0.01661	-0.21727
	0.029054	-0.32082							0.584894	-0.36075			0.321106	-0.35254
	0.066184	-0.3179							-0.30179	-0.37423			0.267293	-0.23107
	0.100763	-0.30306							0.776529	-0.37052			0.391405	-0.31159
	0.106457	-0.29999							-0.26423	-0.32607			0.282471	-0.67861
	0.122216	-0.28792							0.18265	-0.33092			0.482126	0.281901
	0.123114	-0.28204							-0.39242	-0.36535			0.423844	0.342545
	0.139518	-0.27275							-0.11845	-0.01202			0.217355	0.199265
	0.18265	-0.25842							0.122216	-0.32388			-0.09094	0.100825
	0.209869	-0.21715							0.106457	-0.4118			0.089609	-0.00879
	0.268863	-0.19539							-0.27357	-0.3179			0.02106	0.201381
	0.295892	-0.18521							0.00678	0.107716			0.636353	0.154385
	0.319255	-0.16518							0.029054	-0.25842			0.19718	-0.03594
	0.342686	-0.16009							0.100763	-0.38892				0.158795
	0.367637	-0.15967							0.741928	-0.38823				0.00321
	0.385159	-0.1388							0.796603	-0.27275				-0.06229
	0.386507	-0.13039							0.789467	-0.45454
	0.415413	-0.12647							0.821422	-0.30306
	0.447284	-0.12591							0.851847	-0.10212
	0.584894	-0.12488							0.209869	-0.37933
	0.592464	-0.11666							0.749992	-0.48146
	0.662641	-0.11208							0.77777	-0.42854
	0.741928	-0.11205							-0.19644	-0.29999
	0.749992	-0.10212							-0.1852	0.036047
	0.750882	-0.10106							-0.2222	-0.08615
	0.776529	-0.0741							0.303989	-0.06137
	0.77777	-0.06278							0.286321	-0.06781
	0.789467	-0.05914							0.512442	0.078036
	0.796603	-0.01202							0.602707	-0.07367
	0.821422	0.011789							0.244692	-0.1006
	0.851847	0.062084							0.450557	-0.02561
	-0.38457	0.107716							0.353094	-0.04765
	-0.18875	-0.27624							0.27678	-0.04932
	-0.10443	-0.24554							0.203162	0.097039
	-0.01661	-0.20693							0.21546	-0.06565
	-0.00901	-0.11965							0.213688	-0.07645
	0.051169	-0.11395							0.183634	-0.08985
	0.108647	-0.1006							0.176519	-0.05269
	0.137268	-0.08985							0.157156	-0.06478
	0.157156	-0.08615							0.235961	0.012115
	0.158028	-0.07645							0.319154	-0.11965
	0.166673	-0.07608							0.480921	-2.5e-05
	0.176519	-0.07367							0.349212	-0.07608
	0.183634	-0.07322							0.166673	-0.11395
	0.203162	-0.06823							0.233883	-0.24554
	0.213688	-0.06781							0.137268	0.010261
	0.21546	-0.06565							0.363172	-0.20693
	0.219823	-0.06478							0.229959	0.013315
	0.220345	-0.06137							0.051169	-0.27624
	0.229959	-0.05966							0.220345	0.04343
	0.233883	-0.05269							-0.10443	-0.02862
	0.235961	-0.04932							-0.38457	-0.07322
	0.244692	-0.04765							0.272715	-0.3055
	0.272715	-0.02862							0.500977	-0.55896
	0.27678	-0.02734							0.032876	-0.66832
	0.286321	-0.02561							0.18191	0.074362
	0.303989	-0.00997							0.079609	-0.16162
	0.319154	-0.00866							0.112803	-0.49704
	0.321106	-2.5e-05							0.398983	-0.58307
	0.322104	0.010261							-0.26425	0.010219
	0.349212	0.012115							0.175817	-0.41693
	0.353094	0.013315							0.395157	-0.50349
	0.363172	0.036047							0.298473	-0.66117
	0.425769	0.04343							0.187512	0.265094
	0.450557	0.078036							0.237218	-0.48641
	0.480921	0.097039							0.155736	-0.391
	0.512442	-1							0.402746	-0.36567
	0.578541	-0.74999							0.166624	-0.52941
	0.587883	-0.67861							0.042982	-0.45534
	0.602707	-0.67741							0.33912	-0.60673
	-0.26425	-0.66832							0.210048	-0.52565
	-0.03707	-0.66117							0.234795	-0.23432
	0.015581	-0.61536							0.015581	-0.05087
	0.032876	-0.60673							0.124963	0.422905
	0.042982	-0.59971							0.3333	0.328002
	0.079609	-0.58307							0.478237	0.594509
	0.112803	-0.55896							0.272692	-0.74999
	0.124963	-0.52941							-0.03707	-0.48051
	0.128174	-0.52565							0.351401	0.179056
	0.149963	-0.50349							0.277749	-0.12497
	0.155736	-0.49704							0.149963	0.875871
	0.166624	-0.48641							0.128174	-0.21433
	0.175817	-0.48051							0.111098	0.034514
	0.18191	-0.45534							-0.02806	-1
	0.187512	-0.41693							0.149851	-0.67741
	0.210048	-0.391							0.093981	0.214268
	0.217355	-0.36567							0.157231	-0.61536
	0.234795	-0.35254							0.144249	0.315813
	0.237218	-0.31159							0.193313	-0.03061
	0.267293	-0.3055							0.157269	-0.02575
	0.272692	-0.23432							0.097382	-0.06655
	0.277749	-0.23107							0.202108	-0.0139
	0.282471	-0.21727							0.2125	-0.08268
	0.298473	-0.21433							0.126721	0.003268
	0.3333	-0.16162							0.130422	0.177529
	0.33912	-0.12497							0.216361	-0.07781
	0.351401	-0.05087							0.198818	0.042835
	0.391405	0.010219							0.1218	-0.01689
	0.395157	0.034514							0.164705	0.028691
	0.398983	0.074362							0.171188	-0.09004
	0.402746	0.179056							0.116024	-0.09471
	0.423844	0.214268							0.158927	0.019436
	0.478237	0.265094							0.071659	1.22e-05
	0.482126	0.281901							0.079835	-0.04761
	0.500977	0.315813							0.029837	0.202894
	-0.13797	0.328002							0.029824	-0.05556
	-0.10346	0.342545							-0.01125	-0.16081
	-0.09435	0.422905							0.140483	-0.06294
	-0.09094	0.594509							0.142844	-0.06239
	-0.04543	0.875871							-0.13797	-0.042
	-0.02806	-0.16081							0.166654	0.106402
	-0.01125	-0.09471							0.195121	0.010113
	-1.3e-05	-0.09004							0.032245	0.060247
	-1.2e-06	-0.08268							0.134327	0.131678
	0.01586	-0.07781							0.296312	0.012364
	0.02106	-0.07244							0.28298	0.403609
	0.029824	-0.06655							0.01586	0.142869
	0.029837	-0.06294							-1.3e-05	0.041089
	0.032245	-0.06239							0.05881	-0.06162
	0.05881	-0.06229							0.10637	-0.07244
	0.071659	-0.06162							-0.10346	0.227285
	0.079835	-0.05556							-0.09435	-0.01876
	0.089609	-0.04761							0.135117	0.02566
	0.093981	-0.042							-0.04543
	0.097382	-0.03594							0.212104
	0.10637	-0.03061							0.391303
	0.111098	-0.02575							-1.2e-06
	0.116024	-0.01876							0.666676
	0.1218	-0.01689							0.500013
	0.126721	-0.0139
	0.130422	-0.00879
	0.134327	1.22e-05
	0.135117	0.00321
	0.140483	0.003268
	0.142844	0.010113
	0.144249	0.012364
	0.149851	0.019436
	0.157231	0.02566
	0.157269	0.028691
	0.158927	0.041089
	0.164705	0.042835
	0.166654	0.060247
	0.171188	0.100825
	0.193313	0.106402
	0.195121	0.131678
	0.19718	0.142869
	0.198818	0.154385
	0.202108	0.158795
	0.212104	0.177529
	0.2125	0.199265
	0.216361	0.201381
	0.28298	0.202894
	0.296312	0.227285
	0.391303	0.403609
	0.500013
	0.636353
	0.666676

## Sheet: Fig 5ab
Fig 5a	BR+Sleep	BR+SD		Fig 5b	Layers 2/3	BR+Sleep	BR+SD		Layer 4	BR+Sleep	BR+SD		Layers 5/6	BR+Sleep	BR+SD
	7.70182	5.21808				2.58434	0.299603			0.936355	1.99735			2.62134	2.2096
	7.53955	3.86987				0.961227	3.86987			0.087384	0.27461			7.53955	0.449417
	7.10265	3.81994				0.97381	1.32325			0.886416	0.087385			3.17057	0.149809
	6.92782	2.8712				3.37088	2.44676			1.49791	3.81994			6.92782	2.6715
	6.37859	2.6715				1.48568	0.287092			1.77265	0.411954			6.37859	1.61039
	5.97921	2.60904				3.22074	0.32457			3.44519	0.224702			0.611646	2.28447
	3.66987	2.44676				3.94464	2.2595			0.599163	1.4105			2.73368	0.549219
	3.48267	2.28447				3.73243	1.13589			3.17061	1.14837			1.26077	0.88624
	3.44519	2.2595				3.54518	1.21078			0.636611	0.174771			0.611659	0.299603
	3.37088	2.2096				1.9099	0.237181			3.07071	1.1983			0.561721	1.02366
	3.22074	1.99735				0.898765	2.22209			5.97921	1.33577			0.274616	1.87252
	3.17061	1.87252				0.374519	0.424429			0.636611	1.07347			1.69765	0.411914
	3.17057	1.61039				0.199743	2.19578			7.10265	5.21808			0.661576	2.8712
	3.07071	1.4105				2.47151	1.6852			0.886262	0.686524			3.48267	2.60904
	2.98336	1.33577				0.262121	0.611677			1.92236	1.26083			0.624128	6.49149
	2.73368	1.32325				2.22186	0.449395			4.56913	4.96849			1.98473	0.873854
	2.62134	1.26083				1.95973	1.56045			6.12962	5.4179			7.70182	0.786469
	2.58434	1.21078				1.7725	0.474361			7.58957	2.8212			0.674058	0.574247
	1.98473	1.1983				0.124824	0.986159			2.89628	4.75626			2.98336	1.62287
	1.77265	1.14837				4.35635	1.03609			2.42167	6.30423			3.66987	4.61894
	1.69765	1.13589				0.649084	0.474361			7.40233	3.73261			7.76433	1.14849
	1.49791	1.07347				0.149789	5.43038			1.06108	5.58018			1.52302	1.89751
	1.48568	1.02366				5.23012	0.836279			1.66037	6.99083			2.70878	2.07216
	1.26077	0.88624				4.59352	1.01114			0.674066	1.04853			7.62702	2.70872
	0.97381	0.686524				2.74623	0.124829			0.898755	0.798833			6.89114	3.08319
	0.961227	0.549219				1.81004	0.986123			2.17199	0.274624			2.12209	3.63233
	0.936355	0.449417				1.41056	1.06106			0.611652	2.72103			3.12099	4.31918
	0.886416	0.411954				3.80727	0.062415			0.636626	1.16092			0.287102	0.886286
	0.886262	0.411914				3.42061	0.798864			3.57005	0.461855			4.56867	6.7907
	0.674058	0.32457				0.17476	0.511811			0.96118	0.249658			6.15	1.06105
	0.661576	0.299603				1.43555	0.436912			0.624119	0.062418			0.811366	0.499352
	0.636611	0.299603					1.61029			0.337024	0.836354			0.886361	1.07357
	0.636611	0.287092					0.424407			1.09845	4.15706			1.22329	7.29018
	0.624128	0.27461					0.524313			6.86531	0.31208			0.32455	3.09594
	0.611659	0.224702					0.37451			0.299577	4.8682			1.43549	1.82261
	0.611646	0.174771					0.823828			3.09563	1.34825			0.274623	5.87965
	0.599163	0.149809					0.699047			3.44514	0.511829			2.85448	0.536783
	0.561721	0.087385					0.549267			6.49061	0.499327			3.54509	4.71882
	0.274616	6.99083					1.93492			0.436883	0.474378			6.72547	1.77268
	0.087384	6.49149					1.4481			0.0748943	0.249676			2.53399	0
	7.76433	6.30423					0.711567			0.599154	0.749018			0.674066
	7.62702	5.58018					0.836403			2.60882	0.399482			1.26075
	7.58957	5.43038					1.28581			3.545	0.324575			0.312099
	7.40233	5.4179					1.06111			0.249648	2.6965			1.61986
	6.89114	4.96849					0.624182			2.67123	1.3108			2.79613
	6.12962	4.75626					1.32322			0.611637	1.52297			0.287106
	4.56913	4.61894								0.861285	0.337063			5.23025
	3.94464	3.73261								0.324542	0.474378			2.59634
	3.80727	2.8212								0.474331	1.3108			2.59634
	3.73243	2.22209								0.324542	0.911306			0.424401
	3.54518	2.19578								0.386954	1.24836			0.199718
	3.42061	1.89751								5.26757	0.649158			2.43406
	3.12099	1.6852								2.89591				2.18442
	2.89628	1.62287								2.47151				1.51037
	2.74623	1.56045								0.399436				0.611637
	2.70878	1.14849								2.55889				0.26213
	2.42167	1.03609												1.72257
	2.12209	0.986159
	1.92236	0.873854
	1.9099	0.786469
	1.81004	0.611677
	1.52302	0.574247
	1.43555	0.474361
	1.41056	0.474361
	0.898765	0.449395
	0.374519	0.424429
	0.199743	0.237181
	0.17476	4.15706
	6.72547	1.61029
	6.15	0.836354
	5.23025	4.8682
	4.56867	2.72103
	3.57005	1.06106
	3.54509	0.798833
	2.85448	3.08319
	2.79613	1.16092
	2.53399	0.886286
	2.17199	0.511811
	1.66037	4.31918
	1.61986	0.823828
	1.43549	1.01114
	1.26075	1.06105
	1.22329	0.699047
	1.06108	0.798864
	0.96118	0.436912
	0.898755	0.461855
	0.886361	0.836279
	0.811366	1.04853
	0.674066	2.70872
	0.674066	2.07216
	0.636626	3.63233
	0.611652	0.124829
	0.32455	0.249658
	0.312099	0.986123
	0.287106	0.524313
	0.287102	6.7907
	0.274623	0.274624
	6.86531	0.37451
	6.49061	0.062415
	5.26757	0.424407
	5.23012	0.062418
	4.59352	0.31208
	4.35635	7.29018
	3.545	5.87965
	3.44514	4.71882
	3.09563	3.09594
	2.89591	2.6965
	2.67123	1.93492
	2.60882	1.82261
	2.59634	1.77268
	2.59634	1.52297
	2.55889	1.4481
	2.47151	1.34825
	2.47151	1.32322
	2.43406	1.3108
	2.22186	1.3108
	2.18442	1.28581
	1.95973	1.24836
	1.7725	1.07357
	1.72257	1.06111
	1.51037	0.911306
	1.09845	0.836403
	0.861285	0.749018
	0.649084	0.711567
	0.624119	0.649158
	0.611637	0.624182
	0.611637	0.549267
	0.599154	0.536783
	0.474331	0.511829
	0.436883	0.499352
	0.424401	0.499327
	0.399436	0.474378
	0.386954	0.474378
	0.337024	0.399482
	0.324542	0.337063
	0.324542	0.324575
	0.299577	0.249676
	0.26213	0
	0.262121
	0.249648
	0.199718
	0.149789
	0.124824
	0.0748943

[truncated: 4 more sheets: Fig 5cd, Fig 5ef, Fig 5gh, Fig 6b-d]
